# Supplementary material for: Distinctive seizure signature in the first video case-control study of a naturally-occurring feline autoimmune encephalitis model
Source: Brain Behav Immun. 2025 May;126:289–96. doi: 10.1016/j.bbi.2025.02.018 (PMC12037459; doi:10.1016/j.bbi.2025.02.018)
Supplement: Supplementary Data 2 [file mmc2.xlsx]

## Sheet: Rating_Tool
	Cat 1_Clip 1			Cat2_Clip1			Cat3_Clip1			Cat4_Clip1			Cat5_Clip1			Cat6_Clip1			Cat7_Clip1			Cat7_Clip2			Cat8_Clip1			Cat8_Clip2			Cat8_Clip3			Cat9_Clip1			Cat9_Clip2			Cat10_Clip1			Cat11_Clip1			Cat12_Clip1			Cat13_Clip1
Semiology features A-Z, by category	Descriptors	Present Yes/No	Distribution	Descriptors	Present Yes/No	Distribution	Descriptors	Present Yes/No	Distribution	Descriptors	Present Yes/No	Distribution	Descriptors	Present Yes/No	Distribution	Descriptors	Present Yes/No	Distribution	Descriptors	Present Yes/No	Distribution	Descriptors	Present Yes/No	Distribution	Descriptors	Present Yes/No	Distribution	Descriptors	Present Yes/No	Distribution	Descriptors	Present Yes/No	Distribution	Descriptors	Present Yes/No	Distribution	Descriptors	Present Yes/No	Distribution	Descriptors	Present Yes/No	Distribution	Descriptors	Present Yes/No	Distribution	Descriptors	Present Yes/No	Distribution	Descriptors
AUTOMATISMS
orofacial automatisms	Includes: lip smacking, facial twitching, blinking, lip pursing, chewing, licking, teeth grinding, swallowing			Includes: lip smacking, facial twitching, blinking, lip pursing, chewing, licking, teeth grinding, swallowing			Includes: lip smacking, facial twitching, blinking, lip pursing, chewing, licking, teeth grinding, swallowing			Includes: lip smacking, facial twitching, blinking, lip pursing, chewing, licking, teeth grinding, swallowing			Includes: lip smacking, facial twitching, blinking, lip pursing, chewing, licking, teeth grinding, swallowing			Includes: lip smacking, facial twitching, blinking, lip pursing, chewing, licking, teeth grinding, swallowing			Includes: lip smacking, facial twitching, blinking, lip pursing, chewing, licking, teeth grinding, swallowing			Includes: lip smacking, facial twitching, blinking, lip pursing, chewing, licking, teeth grinding, swallowing			Includes: lip smacking, facial twitching, blinking, lip pursing, chewing, licking, teeth grinding, swallowing			Includes: lip smacking, facial twitching, blinking, lip pursing, chewing, licking, teeth grinding, swallowing			Includes: lip smacking, facial twitching, blinking, lip pursing, chewing, licking, teeth grinding, swallowing			Includes: lip smacking, facial twitching, blinking, lip pursing, chewing, licking, teeth grinding, swallowing			Includes: lip smacking, facial twitching, blinking, lip pursing, chewing, licking, teeth grinding, swallowing			Includes: lip smacking, facial twitching, blinking, lip pursing, chewing, licking, teeth grinding, swallowing			Includes: lip smacking, facial twitching, blinking, lip pursing, chewing, licking, teeth grinding, swallowing			Includes: lip smacking, facial twitching, blinking, lip pursing, chewing, licking, teeth grinding, swallowing			Includes: lip smacking, facial twitching, blinking, lip pursing, chewing, licking, teeth grinding, swallowing
running / pedal automatisms
vocalisation
AUTONOMIC
mydriasis
respiratory changes
salivation
urination or defecation
AWARENESS
reduced responsiveness
BEHAVIOURAL
aggression
behavioural arrest	Includes: immobility, staring			Includes: immobility, staring			Includes: immobility, staring			Includes: immobility, staring			Includes: immobility, staring			Includes: immobility, staring			Includes: immobility, staring			Includes: immobility, staring			Includes: immobility, staring			Includes: immobility, staring			Includes: immobility, staring			Includes: immobility, staring			Includes: immobility, staring			Includes: immobility, staring			Includes: immobility, staring			Includes: immobility, staring			Includes: immobility, staring
fearful
restless or searching behaviour	Includes: attention, sniffing, looking around			Includes: attention, sniffing, looking around			Includes: attention, sniffing, looking around			Includes: attention, sniffing, looking around			Includes: attention, sniffing, looking around			Includes: attention, sniffing, looking around			Includes: attention, sniffing, looking around			Includes: attention, sniffing, looking around			Includes: attention, sniffing, looking around			Includes: attention, sniffing, looking around			Includes: attention, sniffing, looking around			Includes: attention, sniffing, looking around			Includes: attention, sniffing, looking around			Includes: attention, sniffing, looking around			Includes: attention, sniffing, looking around			Includes: attention, sniffing, looking around			Includes: attention, sniffing, looking around
MOTOR
circling
head nodding
head turning / version / nodding
myoclonus
sudden jumping	jumps in air or sudden startle
tonic-clonic jerking	as part of a generalised seizure
tonic paw extension
OTHER
generalised tonic-clonic seizure
other - please specify
Classification and localisation	Descriptor	Can classify yes/no	If yes - Response	Descriptor	Can classify yes/no	If yes - Response	Descriptor	Can classify yes/no	If yes - Response	Descriptor	Can classify yes/no	If yes - Response	Descriptor	Can classify yes/no	If yes - Response	Descriptor	Can classify yes/no	If yes - Response	Descriptor	Can classify yes/no	If yes - Response	Descriptor	Can classify yes/no	If yes - Response	Descriptor	Can classify yes/no	If yes - Response	Descriptor	Can classify yes/no	If yes - Response	Descriptor	Can classify yes/no	If yes - Response	Descriptor	Can classify yes/no	If yes - Response	Descriptor	Can classify yes/no	If yes - Response	Descriptor	Can classify yes/no	If yes - Response	Descriptor	Can classify yes/no	If yes - Response	Descriptor	Can classify yes/no	If yes - Response	Descriptor
How would you classify this event?	ILAE top level classification: focal, generalised or unknown onset			ILAE top level classification: focal, generalised or unknown onset			ILAE top level classification: focal, generalised or unknown onset			ILAE top level classification: focal, generalised or unknown onset			ILAE top level classification: focal, generalised or unknown onset			ILAE top level classification: focal, generalised or unknown onset			ILAE top level classification: focal, generalised or unknown onset			ILAE top level classification: focal, generalised or unknown onset			ILAE top level classification: focal, generalised or unknown onset			ILAE top level classification: focal, generalised or unknown onset			ILAE top level classification			ILAE top level classification			ILAE top level classification			ILAE top level classification			ILAE top level classification			ILAE top level classification			ILAE top level classification
Could this event be further classified?	ILAE next level classification + focal unknown aware to cover if cannot be judged (see drop down list)			ILAE next level classification + focal unknown aware to cover if cannot be judged (see drop down list)			ILAE next level classification + focal unknown aware to cover if cannot be judged (see drop down list)			ILAE next level classification (see drop down list)			ILAE next level classification (see drop down list)			ILAE next level classification (see drop down list)			ILAE next level classification (see drop down list)			ILAE next level classification (see drop down list)			ILAE next level classification (see drop down list)			ILAE next level classification (see drop down list)			ILAE next level classification (see drop down list)			ILAE next level classification (see drop down list)			ILAE next level classification (see drop down list)			ILAE next level classification (see drop down list)			ILAE next level classification (see drop down list)			ILAE next level classification (see drop down list)			ILAE next level classification (see drop down list)
If focal onset - can awarness be classified?
Can this seizure be localised? If so, to which lobe/region would you localise its onset?
Can this seizure be lateralised? If so, to where would you lateralise its onset?
[truncated: 56 more columns]
